# Supplementary material for: Luteolin-7-O-β-d-Glucoside Inhibits Cellular Energy Production Interacting with HEK2 in Keratinocytes
Source: Int J Mol Sci. 2019 May 31;20(11):2689. doi: 10.3390/ijms20112689 (PMC6600217; doi:10.3390/ijms20112689)
Supplement: Supplementary file 1 [file ijms-20-02689-s001.zip]

Archive with 4 entries (3 files):
- ijms-462812 suppl final/
- ijms-462812 suppl final/ijms-462812 suppl. figure.docx
- ijms-462812 suppl final/SupplementaryTable1.xlsx
- ijms-462812 suppl final/SupplementaryTable2.xlsx
