# Supplementary material for: Luteolin-7-O-β-d-Glucoside Inhibits Cellular Energy Production Interacting with HEK2 in Keratinocytes
Source: Int J Mol Sci. 2019 May 31;20(11):2689. doi: 10.3390/ijms20112689 (PMC6600217; doi:10.3390/ijms20112689)
Supplement: Supplementary file 1 [file ijms-20-02689-s001.zip › ijms-462812 suppl final/SupplementaryTable1.xlsx]

## Sheet: Foglio1
Custerization by keratinocyte differentiation GO-Terms
GO Term	Description	P-value	FDR q-value	Enrichment	N	B	n	b	Genes
GO:0070268	cornification	8.14E-22	8.43E-18	4.67	3687	53	625	42	[SPRR2G - small proline-rich protein 2g, CSTA - cystatin a (stefin a), SPRR3 - small proline-rich protein 3, RPTN - repetin, SPRR2D - small proline-rich protein 2d, SPRR2E - small proline-rich protein 2e, SPRR2F - small proline-rich protein 2f, SPRR1A - small proline-rich protein 1a, LIPK - lipase, family member k, PPL - periplakin, SPRR1B - small proline-rich protein 1b, DSG1 - desmoglein 1, SPR…
GO:0008544	epidermis development	7.57E-20	3.92E-16	13.45	3687	37	163	22	[SPRR2G - small proline-rich protein 2g, CASP14 - caspase 14, apoptosis-related cysteine peptidase, CST6 - cystatin e/m, RPTN - repetin, ACER1 - alkaline ceramidase 1, SPRR2D - small proline-rich protein 2d, SPRR2E - small proline-rich protein 2e, SPRR2F - small proline-rich protein 2f, FLG2 - filaggrin family member 2, SPRR1A - small proline-rich protein 1a, SPRR1B - small proline-rich protein 1…
GO:0009913	epidermal cell differentiation	1.81E-18	6.26E-15	4.88	3687	42	612	34	[CSTA - cystatin a (stefin a), SPRR2G - small proline-rich protein 2g, SPRR3 - small proline-rich protein 3, HES5 - hairy and enhancer of split 5 (drosophila), ACER1 - alkaline ceramidase 1, SPRR2D - small proline-rich protein 2d, SPRR2E - small proline-rich protein 2e, SPRR2F - small proline-rich protein 2f, SPRR1A - small proline-rich protein 1a, SPRR1B - small proline-rich protein 1b, SPRR2A -…
GO:0030216	keratinocyte differentiation	1.53E-16	3.96E-13	8.71	3687	37	263	23	[SPRR2G - small proline-rich protein 2g, LCE1B - late cornified envelope 1b, ACER1 - alkaline ceramidase 1, LCE1A - late cornified envelope 1a, SPRR2D - small proline-rich protein 2d, SPRR2E - small proline-rich protein 2e, SPRR2F - small proline-rich protein 2f, SPRR1A - small proline-rich protein 1a, SPRR1B - small proline-rich protein 1b, SPRR2A - small proline-rich protein 2a, TGM3 - transglu…
GO:0018149	peptide cross-linking	1.93E-14	3.99E-11	8.76	3687	32	263	20	[KRT1 - keratin 1, LCE1B - late cornified envelope 1b, LCE1A - late cornified envelope 1a, SPRR2D - small proline-rich protein 2d, SPRR2E - small proline-rich protein 2e, SPRR2F - small proline-rich protein 2f, PI3 - peptidase inhibitor 3, skin-derived, SPRR1A - small proline-rich protein 1a, SPRR1B - small proline-rich protein 1b, SPRR2A - small proline-rich protein 2a, TGM3 - transglutaminase 3…
GO:0030855	epithelial cell differentiation	5.23E-13	9.03E-10	5.07	3687	103	212	30	[SPRR2G - small proline-rich protein 2g, ACER1 - alkaline ceramidase 1, SPRR2D - small proline-rich protein 2d, SPRR2E - small proline-rich protein 2e, SPRR2F - small proline-rich protein 2f, SPRR1A - small proline-rich protein 1a, SPRR1B - small proline-rich protein 1b, SPRR2A - small proline-rich protein 2a, SPRR2B - small proline-rich protein 2b, DLX5 - distal-less homeobox 5, FA2H - fatty aci…
GO:0012501	programmed cell death	3.43E-11	5.07E-8	2.12	3687	213	638	78	[CSTA - cystatin a (stefin a), SPRR2G - small proline-rich protein 2g, SPRR3 - small proline-rich protein 3, RPTN - repetin, SPRR2D - small proline-rich protein 2d, SPRR2E - small proline-rich protein 2e, SPRR2F - small proline-rich protein 2f, LIPK - lipase, family member k, SPRR1A - small proline-rich protein 1a, DSG1 - desmoglein 1, SPRR1B - small proline-rich protein 1b, SPRR2A - small prolin…
GO:0008219	cell death	8.7E-11	1.13E-7	2.08	3687	220	638	79	[CSTA - cystatin a (stefin a), SPRR2G - small proline-rich protein 2g, SPRR3 - small proline-rich protein 3, RPTN - repetin, SPRR2D - small proline-rich protein 2d, SPRR2E - small proline-rich protein 2e, SPRR2F - small proline-rich protein 2f, LIPK - lipase, family member k, SPRR1A - small proline-rich protein 1a, DSG1 - desmoglein 1, SPRR1B - small proline-rich protein 1b, SPRR2A - small prolin…
GO:0031424	keratinization	1.71E-10	1.97E-7	5.92	3687	34	348	19	[CASP14 - caspase 14, apoptosis-related cysteine peptidase, KRT1 - keratin 1, LCE1B - late cornified envelope 1b, DSG1 - desmoglein 1, TGM3 - transglutaminase 3, JUP - junction plakoglobin, DSC2 - desmocollin 2, KRT6B - keratin 6b, LCE3E - late cornified envelope 3e, KRT75 - keratin 75, ABCA12 - atp-binding cassette, sub-family a (abc1), member 12, LCE6A - late cornified envelope 6a, HRNR - horne…
GO:0009888	tissue development	4.41E-9	4.56E-6	4.04	3687	144	171	27	[SPRR2G - small proline-rich protein 2g, CST6 - cystatin e/m, RPTN - repetin, ACER1 - alkaline ceramidase 1, SPRR2D - small proline-rich protein 2d, SPRR2E - small proline-rich protein 2e, SPRR2F - small proline-rich protein 2f, SPRR1A - small proline-rich protein 1a, SPRR1B - small proline-rich protein 1b, SPRR2B - small proline-rich protein 2b, CALML5 - calmodulin-like 5, KRT6B - keratin 6b, CD…
GO:0033561	regulation of water loss via skin	4.86E-9	4.57E-6	5.54	3687	16	582	14	[GBA - glucosidase, beta, acid, KRT1 - keratin 1, ALOXE3 - arachidonate lipoxygenase 3, RPTN - repetin, ALOX12B - arachidonate 12-lipoxygenase, 12r type, FLG2 - filaggrin family member 2, CLDN4 - claudin 4, GRHL1 - grainyhead-like 1 (drosophila), GRHL3 - grainyhead-like 3 (drosophila), FLG - filaggrin, HRNR - hornerin, ABCA12 - atp-binding cassette, sub-family a (abc1), member 12, CLDN1 - claudin…
GO:0061436	establishment of skin barrier	2.5E-8	2.16E-5	5.49	3687	15	582	13	[KRT1 - keratin 1, ALOXE3 - arachidonate lipoxygenase 3, RPTN - repetin, ALOX12B - arachidonate 12-lipoxygenase, 12r type, FLG2 - filaggrin family member 2, CLDN4 - claudin 4, GRHL1 - grainyhead-like 1 (drosophila), GRHL3 - grainyhead-like 3 (drosophila), FLG - filaggrin, HRNR - hornerin, ABCA12 - atp-binding cassette, sub-family a (abc1), member 12, CLDN1 - claudin 1, KRT16 - keratin 16]
GO:0030104	water homeostasis	4.7E-8	3.74E-5	3.79	3687	26	710	19	[AQP3 - aquaporin 3 (gill blood group), ALOXE3 - arachidonate lipoxygenase 3, KRT1 - keratin 1, GBA - glucosidase, beta, acid, RPTN - repetin, AQP9 - aquaporin 9, ALOX12B - arachidonate 12-lipoxygenase, 12r type, FLG2 - filaggrin family member 2, CLDN4 - claudin 4, GRHL1 - grainyhead-like 1 (drosophila), GRHL3 - grainyhead-like 3 (drosophila), SCNN1G - sodium channel, non-voltage-gated 1, gamma s…
EXPRESSION ANALYSIS RNA_SEQ
	Gene name	Log2 fold change in RNA-Seq experiment
ABCA12 - atp-binding cassette	ABCA12	4.59303
CASP14 - caspase 14	CASP14	9.62484
CDSN - corneodesmosin	CDSN	6.98574
DSG1 - desmoglein 1	DSG1	7.26637
DSP - desmoplakin	DSP	4.25766
HRNR - hornerin	HRNR	4.50693
IVL - involucrin	IVL	7.42439
KRT1 - keratin 1	KRT1	6.98209
KRT16 - keratin 16	KRT16	3.64504
LOR - loricrin	LOR	4.37787
SPINK5 - serine peptidase inhibitor	SPINK5	6.07831
SPRR1A - small proline-rich protein 1a	SPRR1A	7.41156
SPRR1B - small proline-rich protein 1b	SPRR1B	6.77018
SPRR2A - small proline-rich protein 2a	SPRR2A	5.34901
SPRR2B - small proline-rich protein 2b	SPRR2B	6.41578
SPRR2D - small proline-rich protein 2d	SPRR2D	6.90077
SPRR2E - small proline-rich protein 2e	SPRR2E	7.55594
SPRR2F - small proline-rich protein 2f	SPRR2F	6.97369
SPRR2G - small proline-rich protein 2g	SPRR2G	7.31517
SPRR3 - small proline-rich protein 3	SPRR3	3.5735
SPRR4 - small proline-rich protein 4	SPRR4	5.22586
TGM1 - transglutaminase 1	TGM1	6.60745
TGM3 - transglutaminase 3	TGM3	6.71823
ZNF750 - zinc finger protein 750	ZNF750	6.19727
CNFN - cornifelin	CNFN	7.34696
FLG - filaggrin	FLG	4.83219
KRT6B - keratin 6b	KRT6B	5.72836
KRT6C - keratin 6c	KRT6C	3.744
ACER1 - alkaline ceramidase 1	ACER1	7.92012
CALML5 - calmodulin-like 5	CALML5	8.43451
CST6 - cystatin e/m	CST6	6.26229
CSTA - cystatin a (stefin a)	CSTA	3.9444
DHRS9 - dehydrogenase/reductase (sdr family) member 9	DHRS9	5.52502
DLX5 - distal-less homeobox 5	DLX5	6.58609
DSC2 - desmocollin 2	DSC2	5.24193
EVPL - envoplakin	EVPL	3.98517
FA2H - fatty acid 2-hydroxylase	FA2H	7.19768
FOXN1 - forkhead box n1	FOXN1	6.45836
GRHL1 - grainyhead-like 1 (drosophila)	GRHL1	5.89304
GRHL3 - grainyhead-like 3 (drosophila)	GRHL3	6.92119
GSTK1 - glutathione s-transferase kappa 1	GSTK1	5.9748
HES5 - hairy and enhancer of split 5 (drosophila)	HES5	3.71415
JUP - junction plakoglobin	JUP	4.47645
KLF4 - kruppel-like factor 4 (gut)	KLF4	3.81083
KLK5 - kallikrein-related peptidase 5	KLK5	7.1487
KRT23 - keratin 23 (histone deacetylase inducible)	KRT23	6.97811
KRT75 - keratin 75	KRT75	4.51537
KRT76 - keratin 76	KRT76	4.89268
KRT77 - keratin 77	KRT77	6.25888
KRTDAP - keratinocyte differentiation-associated protein	KRTDAP	7.61436
LBH - limb bud and heart development	LBH	5.18522
LCE1A - late cornified envelope 1a	LCE1A	7.85748
LCE1B - late cornified envelope 1b	LCE1B	5.39727
LCE2A - late cornified envelope 2a	LCE2A	6.87212
LCE3D - late cornified envelope 3d	LCE3D	7.65864
LCE3E - late cornified envelope 3e	LCE3E	8.06796
LCE6A - late cornified envelope 6a	LCE6A	6.47098
LIPK - lipase	LIPK	7.59808
LIPM - lipase	LIPM	8.94709
LIPN - lipase	LIPN	7.66604
MAF - v-maf avian musculoaponeurotic fibrosarcoma oncogene homolog	MAF	6.4822
OVOL1 - ovo-like 1(drosophila)	OVOL1	5.80665
PI3 - peptidase inhibitor 3	PI3	7.45715
PKP1 - plakophilin 1 (ectodermal dysplasia/skin fragility syndrome)	PKP1	3.53752
PPL - periplakin	PPL	4.81682
PRR9 - proline rich 9	PRR9	4.91392
PRSS8 - protease	PRSS8	3.7728
PSAPL1 - prosaposin-like 1 (gene/pseudogene)	PSAPL1	10.0734
RHCG - rh family	RHCG	8.22156
RPTN - repetin	RPTN	8.08936
S100A7 - s100 calcium binding protein a7	S100A7	9.02297
TXNIP - thioredoxin interacting protein	TXNIP	4.54779
	Tp63	-33
