# Supplementary material for: Luteolin-7-O-β-d-Glucoside Inhibits Cellular Energy Production Interacting with HEK2 in Keratinocytes
Source: Int J Mol Sci. 2019 May 31;20(11):2689. doi: 10.3390/ijms20112689 (PMC6600217; doi:10.3390/ijms20112689)
Supplement: Supplementary file 1 [file ijms-20-02689-s001.zip › ijms-462812 suppl final/SupplementaryTable2.xlsx]

## Sheet: Foglio1
Genes Clusterd USING GO-TERMS for Metabolism pathway
GO:0006637	acyl-CoA metabolic process	2.28E-8	2.89E-5	39.82	2190	15	22	6	[ACOT9 - acyl-coa thioesterase 9, AASS - aminoadipate-semialdehyde synthase, ACLY - atp citrate lyase, ACSL4 - acyl-coa synthetase long-chain family member 4, AADAT - aminoadipate aminotransferase, ACACA - acetyl-coa carboxylase alpha]
GO:0035383	thioester metabolic process	2.28E-8	2.53E-5	39.82	2190	15	22	6	[ACOT9 - acyl-coa thioesterase 9, AASS - aminoadipate-semialdehyde synthase, ACLY - atp citrate lyase, ACSL4 - acyl-coa synthetase long-chain family member 4, AADAT - aminoadipate aminotransferase, ACACA - acetyl-coa carboxylase alpha]
GO:0044281	small molecule metabolic process	2.31E-8	2.29E-5	3.54	2190	235	71	27	[ALOX15B - arachidonate 15-lipoxygenase, type b, AGMAT - agmatine ureohydrolase (agmatinase), AADAT - aminoadipate aminotransferase, AK5 - adenylate kinase 5, ACCS - 1-aminocyclopropane-1-carboxylate synthase homolog (arabidopsis)(non-functional), AMACR - alpha-methylacyl-coa racemase, ALDOA - aldolase a, fructose-bisphosphate, ALDH18A1 - aldehyde dehydrogenase 18 family, member a1, AASS - aminoa…
GO:0019752	carboxylic acid metabolic process	1.35E-7	1.2E-4	8.90	2190	123	22	11	[ACOXL - acyl-coa oxidase-like, ABCC1 - atp-binding cassette, sub-family c (cftr/mrp), member 1, AASS - aminoadipate-semialdehyde synthase, ACLY - atp citrate lyase, ACAD10 - acyl-coa dehydrogenase family, member 10, AARSD1 - alanyl-trna synthetase domain containing 1, ACSL4 - acyl-coa synthetase long-chain family member 4, AADAT - aminoadipate aminotransferase, ACCS - 1-aminocyclopropane-1-carbo…
GO:0033865	nucleoside bisphosphate metabolic process	2.22E-7	1.52E-4	29.86	2190	20	22	6	[ACOT9 - acyl-coa thioesterase 9, AASS - aminoadipate-semialdehyde synthase, ACLY - atp citrate lyase, ACSL4 - acyl-coa synthetase long-chain family member 4, AADAT - aminoadipate aminotransferase, ACACA - acetyl-coa carboxylase alpha]
GO:0033875	ribonucleoside bisphosphate metabolic process	2.22E-7	1.41E-4	29.86	2190	20	22	6	[ACOT9 - acyl-coa thioesterase 9, AASS - aminoadipate-semialdehyde synthase, ACLY - atp citrate lyase, ACSL4 - acyl-coa synthetase long-chain family member 4, AADAT - aminoadipate aminotransferase, ACACA - acetyl-coa carboxylase alpha]
GO:0043436	oxoacid metabolic process	3.06E-7	1.82E-4	8.23	2190	133	22	11	[ACOXL - acyl-coa oxidase-like, ABCC1 - atp-binding cassette, sub-family c (cftr/mrp), member 1, AASS - aminoadipate-semialdehyde synthase, ACAD10 - acyl-coa dehydrogenase family, member 10, ACLY - atp citrate lyase, AARSD1 - alanyl-trna synthetase domain containing 1, ACSL4 - acyl-coa synthetase long-chain family member 4, AADAT - aminoadipate aminotransferase, ACCS - 1-aminocyclopropane-1-carbo…
GO:0006082	organic acid metabolic process	3.61E-7	2.01E-4	8.11	2190	135	22	11	[ACOXL - acyl-coa oxidase-like, ABCC1 - atp-binding cassette, sub-family c (cftr/mrp), member 1, AASS - aminoadipate-semialdehyde synthase, ACLY - atp citrate lyase, ACAD10 - acyl-coa dehydrogenase family, member 10, AARSD1 - alanyl-trna synthetase domain containing 1, ACSL4 - acyl-coa synthetase long-chain family member 4, AADAT - aminoadipate aminotransferase, ACCS - 1-aminocyclopropane-1-carbo…
GO:0006084	acetyl-CoA metabolic process	1.8E-6	7.3E-4	57.25	2190	9	17	4	[AASS - aminoadipate-semialdehyde synthase, ACLY - atp citrate lyase, AADAT - aminoadipate aminotransferase, ACACA - acetyl-coa carboxylase alpha]
GO:0019474	L-lysine catabolic process to acetyl-CoA	4.17E-6	1.43E-3	438.00	2190	2	5	2	[AASS - aminoadipate-semialdehyde synthase, AADAT - aminoadipate aminotransferase]
GO:0033512	L-lysine catabolic process to acetyl-CoA via saccharopine	4.17E-6	1.33E-3	438.00	2190	2	5	2	[AASS - aminoadipate-semialdehyde synthase, AADAT - aminoadipate aminotransferase]
GO:0099131	ATP hydrolysis coupled ion transmembrane transport	5e-06	1.48E-3	13.86	2190	5	158	5	[ATP5G1 - atp synthase, h+ transporting, mitochondrial fo complex, subunit c1 (subunit 9), ATP5G3 - atp synthase, h+ transporting, mitochondrial fo complex, subunit c3 (subunit 9), ATP6V0E2 - atpase, h+ transporting v0 subunit e2, ATP4A - atpase, h+/k+ exchanging, alpha polypeptide, ABCC4 - atp-binding cassette, sub-family c (cftr/mrp), member 4]
GO:0032787	monocarboxylic acid metabolic process	2.66E-5	5.26E-3	11.06	2190	63	22	7	[ACOXL - acyl-coa oxidase-like, ACLY - atp citrate lyase, ACAD10 - acyl-coa dehydrogenase family, member 10, ACSL4 - acyl-coa synthetase long-chain family member 4, ACACA - acetyl-coa carboxylase alpha, ACCS - 1-aminocyclopropane-1-carboxylate synthase homolog (arabidopsis)(non-functional), ABCD3 - atp-binding cassette, sub-family d (ald), member 3]
GO:0015908	fatty acid transport	2.82E-5	5.33E-3	33.18	2190	12	22	4	[ACSL4 - acyl-coa synthetase long-chain family member 4, ACACA - acetyl-coa carboxylase alpha, ABCD3 - atp-binding cassette, sub-family d (ald), member 3, ABCC4 - atp-binding cassette, sub-family c (cftr/mrp), member 4]
GO:0046949	fatty-acyl-CoA biosynthetic process	6.94E-5	9.08E-3	49.77	2190	6	22	3	[ACLY - atp citrate lyase, ACSL4 - acyl-coa synthetase long-chain family member 4, ACACA - acetyl-coa carboxylase alpha]
GO:0015991	ATP hydrolysis coupled proton transport	7.46E-5	9.1E-3	13.86	2190	4	158	4	[ATP5G1 - atp synthase, h+ transporting, mitochondrial fo complex, subunit c1 (subunit 9), ATP5G3 - atp synthase, h+ transporting, mitochondrial fo complex, subunit c3 (subunit 9), ATP6V0E2 - atpase, h+ transporting v0 subunit e2, ATP4A - atpase, h+/k+ exchanging, alpha polypeptide]
EXPRESSION ANALYSIS RNA_SEQ
AADAT	-33.33		AADAT;aminoadipate aminotransferase
AANAT	-2.63797		AARSD1;alanyl-trna synthetase domain containing 1
AARSD1	-33.33
AASS	-3.34908		AASS;aminoadipate-semialdehyde synthase
ABCC1	-33.33		ABCC1;atp-binding cassette
ABCC4	-2.15979		ABCC4;atp-binding cassette
ABCD3	-2.59746		ABCD3;atp-binding cassette
ACACA	-33.33		ACACA;acetyl-coa carboxylase alpha
ACAD10	-2.44921		ACAD10;acyl-coa dehydrogenase family
ACCS	-33.33		ACCS;1-aminocyclopropane-1-carboxylate synthase homolog (arabidopsis)(non-functional)
ACD	-33.33		ACLY;atp citrate lyase
ACLY	-2.26286		ACOT9;acyl-coa thioesterase 9
ACOT9	-2.25699		ACOXL;acyl-coa oxidase-like
ACOXL	-3.3591		ACP5;acid phosphatase 5
ACP5	-33.33
ACSL4	-3.03169		ACSL4;acyl-coa synthetase long-chain family member 4
ACTL6A	-33.33
ADAM15	-33.33
ADAM21	-4.75142
ADAM8	-3.52706
ADAMTS1	-2.90825
ADAMTS4	-4.22946
ADAMTSL1	-6.24784
ADAR	-33.33
ADARB1	-33.33
ADAT2	-2.51175
ADH5	-2.66327		ADH5;alcohol dehydrogenase 5 (class iii)
ADORA2B	-3.60089
AEBP1	-5.34297
AFP	-2.26599		AFP;alpha-fetoprotein
AGL	-33.33		AGMAT;agmatine ureohydrolase (agmatinase)
AGMAT	-3.25149		AGPAT1;1-acylglycerol-3-phosphate o-acyltransferase 1
AGPAT1	-33.33		AIMP1;aminoacyl trna synthetase complex-interacting multifunctional protein 1
AHSG	-3.11399		AK5;adenylate kinase 5
AIFM1	-2.57687		ALDH18A1;aldehyde dehydrogenase 18 family
AIMP1	-33.33		ALDH1B1;aldehyde dehydrogenase 1 family
AK5	-2.56855		ALDOA;aldolase a
AKT3	-33.33		ALOX15B;arachidonate 15-lipoxygenase
ALDH18A1	-33.33		AMACR;alpha-methylacyl-coa racemase
ALDH1B1	-3.09926		AMD1;adenosylmethionine decarboxylase 1
ALDOA	-33.33		AMPD2;adenosine monophosphate deaminase 2
ALG10	-2.28442		ATP4A;atpase
ALG1L	-3.65406		ATP5G1;atp synthase
ALG1L2	-4.52769		ATP5G3;atp synthase
ALG5	-33.33		ATP6V0E2;atpase
ALKBH6	-2.84338		chi polypeptide
ALKBH8	-2.22521		HYKK;hydroxylysine kinase
ALOX15B	-33.33
ALPK2	-2.80204
ALS2	-2.47226
AMACR	-33.33
AMD1	-2.08729
AMPD2	-33.33
ATP4A	-2.26599
ATP5G1	-2.20244
ATP5G3	-2.62591
ATP6V0E2	-33.33
Tp63	-33
EXPRESSION OF IRS1-2 IN RNA_SEQ ANALYSIS USING SiRNA p63 KERATINOCYTES
Transcript ID	Gene ID	Gene name	Chromosome	Start	End	p63 silencing FPKM	CTRL FPKM	Test status (Transcript differential expression)	Log2 fold change	Test statistic (Transcript differential expression)	P-value (Transcript differential expression)	Q-value (Transcript differential expression)	Significant (Transcript differential expression)	Lib1 status	Lib1 FPKM	Lib1 conf_lo	Lib1 conf_hi	Lib2 status	Lib2 FPKM	Lib2 conf_lo	Lib2 conf_hi	Lib3 status	Lib3 FPKM	Lib3 conf_lo	Lib3 conf_hi	Lib4 status	Lib4 FPKM	Lib4 conf_lo	Lib4 conf_hi	Gene Description
NM_005544	IRS1	-	chr2	227596033	227663506	3.40063	6.76425	OK	-0.992128	1.69	0.0910152	0.19572	no	OK	3.85205	3.6811	4.023	OK	2.26139	2.12883	2.39396	OK	6.53231	6.27876	6.78586	OK	7.64856	7.35219	7.94494	insulin receptor substrate 1
NM_003604	IRS4	-	chrX	107975727	107979607	0.0203205	0.0308928	OK	-0.604331	0.548	0.583379	1	no	OK	0.017593	0	0.035185	OK	0.013513	0	0.029116	OK	0	0	0	OK	0	0	0	insulin receptor substrate 4
